# Supplementary material for: Hydrogel-Based Pre-Clinical Evaluation of Repurposed FDA-Approved Drugs for AML
Source: Int J Mol Sci. 2023 Feb 20;24(4):4235. doi: 10.3390/ijms24044235 (PMC9966469; doi:10.3390/ijms24044235)
Supplement: Supplementary file 1 [file ijms-24-04235-s001.zip]

Archive with 1 entries (1 files):
- ijms-2187765-supplementary.pdf
